# Supplementary material for: Risk stratification tools for patients with syncope in emergency medical services and emergency departments: a scoping review
Source: Scand J Trauma Resusc Emerg Med. 2023 Sep 18;31:48. doi: 10.1186/s13049-023-01102-z (PMC10508018; doi:10.1186/s13049-023-01102-z)
Supplement: Supplementary file 2 — Additional file 2: Characteristics of included systematic reviews [file 13049_2023_1102_MOESM2_ESM.xlsx]

## Sheet: General Information
Characteristics of included systematic reviews
1st author (Year) Country Journal	Aim	Databases	Search strategy	Inclusion criteria	Included articles	Tool(s)
Constantino (2014) Italy, England, United States, Canada The American Journal of Medicine	To perform an individual patient data meta-analysis to externally validate the availalbe syncope prediction tools and compare them with clinical judgment.	PubMed and Embase	Search strategy utilitzed by Serrano et al was repeated including studies from November 2009 - February 1, 2012. The terms 'syncope' and synonyms, 'emergency services' and synonyms and 'clinical prediction guides' were combined. The bibliographies of alle retrieved articles were reviewed to identify relevant articles. Experts in the field were contacted if they knew any other relevant studies	Prospective studies enrolling consecutive subjects presenting with syncope or pre syncope to the ED in which the derivation of at least one of the considered prediction tools plus clinical judgment was possible Considered prediction tools: OESIL - SFSR - EGSYS - ROSE rule - Boston Criteria	13 potentially relevant papers were retrieved 6 authors agreed to share their enrolled patients' individual data - including a total of 3681 patients	OESIL SFSR EGSYS CJ
Liang (2022) China Current Cardiology Reviews	To systematically assses the prognostic accuracy of previously validated studies that predict adverse outcomes in patiënts presenting to the ED with syncope.	Pubmed, Cochrane Library, Web of Science, EMBASE	The terms syncope (unconsciousness, loss of consciousness, fainting, drop attack, near syncope) and prediction guides (risk, score, rules, algorithms, logistic models, decision support techniques) were used and combined together to search title and keywords to March 25, 2021. The conference abstracts, reference lists, and gray literature of all available records identified in the initial publicat…	No language restrictions	Not reported	EGSYS SFSR Boston Syncope Criteria Anatolian Syncope Rule ROSE CSRS OESIL FAINT STePS
Saccilotto (2011) Switzerland Canadian Medical Association Journal	To conduct a systematic review and meta-analysis of the accuracy of the San Francisco Syncope Rule in predicting short-term serious outcome for patients presenting to the ED with syncope	MEDLINE, Embase, MedPilot, CINAHL, Cochrane Central Register of Controlled Trials, ClinicalTrials.gov and Web of Science, and UpToDate database	Search strategy was carried out from the respective inception dates of the databases to January 17, 2011. The term syncope expanded to match synonyms, subterms or derivates and sfsr OR (san AND francisco AND syncope) were combined Bibliographies of reviews on risk stratification for syncope and entries in the UpToDate database on management of syncope in the emergency department were reviewed	Primary studies assessing the accuracy of the San Francisco Syncope Rule to predict the defined endpoint of a short-term serious outcome	12 articles including a total of 5684 patients; 368 patients were los to follow-up, leaving a total of 5316 patients for inclusion in analysis	SFSR
Serrano (2010) United States Annals of Emergency Medicine	To assess the methodological quality and prognostic accuracy of studies that derived or validated clinical decision rules or risk scores that predict adverse outcomes in adult presenting to the ED with syncope	MEDLINE (1966 to November 2009), EMBASE (1988 to November 2009), CINAHL, Web of Science (1993-2009), Cochrane Database of Systematic Rviews, Cochrane Controlled Trials Register and the Database of Reviews of Effectiveness	Search strategy is displayed in Appendix. Abstracts from the American College of Emergency Physicians, American Academy of Emergency Medicine and the Society for Academic Emergency Medicine were hand searched from 2007 to 2009. Experts in syncope and clinical decision rule development were consulted for additional (un)publisched reports. The bibliographies of all retrieved articles were reviewed …	1. Prospectively or retrospectively derived or validated CDR that predict subsequent adverse events in patients with syncope 2. Patients presenting with (near) syncope to the ED 3. Based on original research 4. Inclusion of 3 or more variables from the history, physical examination and basic diagnostic tests	18 articles including a total of 10.994 patients - 5 derivation studies - 9 validation studies - 4 derivation/validation studies 12 articles were included in the meta-analysis	Cardiac ischemia in syncope Risk stratification of syncope Risk score to predict arrhythmias in unexplained syncope OESIL SFSR Boston Syncope Criteria STePS Syncope Risk Score ROSE
Sweanor (2021) Canada, Saudi Arabia, USA Academic Emergency Medicine	To assess the accuracy of multivariate risk scores for adult ED patients with unexplained syncope including assessment of methodologic quality and risk of bias	MEDLINE, Embase, CINAHL, Cochrane	Medical librarian performed the search using the following MeSH terms and search strategy: "physical examination OR medical history taking OR professional competence OR sensitivity AND specificity OR reproducibility of results or observer variation or decision support techniques OR Bayed theorem" and "syncope OR consciousness OR unsconsciousness OR seizures" Search was limited to articles publish…	1. English language 2. Enrolled at least 10 human participants who were aged ≥ 12 years with transient loss of consciousness, syncope or presyncope 3. Identified patients in EDs 4. Performed clinical tests 5. Created a multivariate risk prediction score 6. Had systematic follow-up within 30 days for serious outcomes	17 studies evaluating 9 risk stratification scores including a total of 24.234 patient visits 5 studies assessed outcomes within 7 days and 12 within 30 days	SFSR OESIL Boston ROSE Ottawa ECG Criteria CSRS Syncope Risk Score Canadian Syncope Arrthymia Score FAINT
Abbreviations: CJ Clinical judgement, CSRS Canadian Syncope Risk Score, ECG electrocardiogram, ED emergency department, EGSYS Evaluation of Guidelines in Syncope Study, SFSR San Francisco Syncope Rule, OESIL Osservatorio Epidemiologico sulla Sincope nel Lazio, ROSE Risk Stratification of Syncope in the Emergency Department, SFSR San Francisco Syncope Rule
