# Supplementary material for: Risk stratification tools for patients with syncope in emergency medical services and emergency departments: a scoping review
Source: Scand J Trauma Resusc Emerg Med. 2023 Sep 18;31:48. doi: 10.1186/s13049-023-01102-z (PMC10508018; doi:10.1186/s13049-023-01102-z)
Supplement: Supplementary file 3 — Additional file 3: Characteristics of included cohort studies [file 13049_2023_1102_MOESM3_ESM.xlsx]

## Sheet: General Information
Characteristics of included cohort studies
1st author (Year) Country	Design	Aim	Tool(s)	Setting	Follow-up	Population	Patients (n) age	Outcomes	Definition adverse event	Results
Akoglu et al (2012) Turkey The Journal of Academic Emergency Medicine	Observational prospective cohort study	To determine the utility of serum S100B protein level along with OESIL and SFSR of any short term (10 days) adverse event	OESIL SFSR S100B	ED	10 days	Patients >18 years who presented to the ED with the complaint of syncope within the previous 48 hours between June 2005 and January 2007	62 patients; 21 men with mean age 58 years; 41 women with mean age 50 years	Primairy outcome: any adverse event on the 10th day	Death, the need for major therapeutic procedures and early readmission to hospital	Adverse event occured in 11 patients OESIL: S 81.8% (47.8-96.8); E 47.1% (33.2-61.4); LRP 1.55 (1.06-2.26); LRN 0.39 (0.11-1.41) DOR: 4% (0.79-20.37) SFSR: S 81.8% (47.8-96.8); E 54.9% (40.5-68.6); LRP 1.81 (1.2-2.74); LRN 0.33 (0.09-1.2) DOR: 5.48% (1.08-27.92) S100B: S 90.9% (57.1-99.5); E 56.9% (42.3-70.4); LRP 2.11 (1.46-3.04); LRN 0.16 (0.02-1.07) DOR: 13.18% (1.57-110.82) AUC - OESIL 0.78 (…
Chan (2020) Australia Emergency Medicine Australia	Single center prospective observational study	To externally validate the accuracy and safety of the CSRS in an Australian setting	CSRS	ED	30 days	Patients (aged ≥ 18 years) who experienced syncope within the last 24 hours	283 patients; age 55.6 (SD 22.7); 37.1% male	30 day serious adverse event	Death, arrhythmia, myocardial infarction, serious structural heart disease, aortic dissection, pulmonary embolism, severe pulmonary artery hypertension, subarachnoid haemorrhage, significant haemorrhage, any other serious condition or procedural interventions used to treat syncope	2.5% (7 patients) 30-day SAE Threshold ≥ -1 S 71.4% (30.3-94.9), E 50.4% (44.3-56.4), PPV 3.5 (1.3-8.4), NPV 98.6 (94.4-99.8) Threshold ≥ 1 S 71.4% (30.3-94.9), E 72.8% (67.1-77.9), PPV 6.3 (2.3-14.6), NPV 99.0 (96.1-99.8)
Dipaola (2010) Italy The American Journal of Emergency Medicine	Observational prospective cohort study	To compare the SFSR, OESIL risk score and clinical judgement to assess their efficacy in recognizing patients at high risk for short-term (<10 days) adverse events after syncope	CJ OESIL SFSR	ED	10 days	Patients ≥ 18 years who presented to the ED of 2 general hospitals reporting syncope within the previous 48 hours between January 23 and July 13, 2004	488 patients; mean age 59; 55% women	Primary outcome: adverse events within 10 days	Death, the need for major therapeutic procedures and early readmission to hospital Major therapeutic procedures: CPR, PM of ICD implant, ICU admission, acute antiarrhytmic therapy	Adverse event (= severe outcomes) occured in 26 patients (5.3%) CJ: S 77% (56-91); E 69% (64-73); LRP 2.45 (1.91-3.15); LRN 0.34 (0.17-0.68); PPV: 0.12 (0.07-0.17); NPV 0.98 (0.97-1) OESIL: S 88% (0.7-0.98); E 59% (0.55-0.64); LRP 2.19 (1.83-2.61); LRN 0.19 (0.07-0.56); PPV: 0.11 (0.07-0.15); NPV 0.99 (0.98-1) SFSR: S 81% (61-93); E 63% (58-67); LRP 2.16 (1.73-2.69); LRN 0.31 (0.14-0.68); PPV: 0.…
Gomes (2016) Brazil Journal of Interventional Cardiac Electrophysiology	Single-center observational cohort study	To describe a new simple score to predict the occurence of severe adverse events in patients admitted for syncope to a tertiary cardiology referal center	IC-FUC SFSR OESIL EGSYS Boston	ED	30 days and 12 months	Patients aged ≥ 18 years with a ICD-10 diagnosis for syncope in the emergency department during January 1, 2012, to January 1, 2013, admitted to the ED	393 patients; median age 66	Primary outcome: occurrence of death by any cause or unplanned emergency department visit or hospital readmission at 30 days and 12 months. Secondary outcome: occurence of severe adverse events at 30 days and 12 months	Death by any cause, the need for therapeutic or invasive diagnostic cardiovascular procedures such as PM or ICD, coronary catheterization, electrophysiological study, heart surgery and hospital readmission for any cause	The 30-day rate for the primary endpoint was 26.5% IC-FUC: AUC 0.71 (0.66-0.75) SFSR: AUC 0.66 (CI0.61-0.7) OESIL: AUC 0.69 (0.64-0.73) EGSYS: AUC 0.73 (0.68-0.77) Boston: AUC 0.71 (0.67-0.76)
Grossman (2012) United States The Journal of Emergency Medicine	Prospective, interventional before-and-after cohort study.	To perform a prospective effectiveness study that tests the hypothesis that the use of the Boston Syncope Criteria will safely reduce the number of hospital admissions for syncope	Boston	ED	30 days	Patients aged ≥ 18 years presenting with syncope to the emergency department of a large urban teaching hospital between September 2003 to April 2004 and October 2005 and June 2006.	570 patients; 'before' cohort (n=293) mean age 57.8; 58% women; 'after cohort (n=277) mean age 53.6; 59% women	Primary effectiveness outcomes: reduction in proportion of patients admitted to the hospital. Primary safety outcome: rate of either a critical intervention or an adverse outcome noted during ED stay, hospitalization or 30-day follow-up.	Critical intervention: PM/ICD placement, percutaenous coronary intervention or surgery, blood transfusion, cardiopulmonary resuscitation, alterations in dysthyrthmic therapy, endoscoy with intervention or correction of carotid stenosis Adverse outcome: death, pulmonary embolus, stroke, sever infection/sepsis, ventricular dysrhythmia, atrial dysrhythmia, intracranial bleed, hemorrhage, myocardial …	Adverse event occured in 137 patients (24%) A reduction of 11% in admission rate: before cohort 201/293 (69% 63-74) - after cohort 160/277 (58% (52-63) Real-time clinical pathway: S 100% (94-100); E 57% (50-63); PPV 44% (36-52); NPV 100 (96-100) Disposition according to rule: S 100% (94-100); E 60% (53-68); PPV 46% (38-54); NPV 100% (96-100)
Kariman (2015) Iran Emergency Medicine International	Prospective cross-sectional validation study	To evaluate the accuracy of EGSYS scores in the prediction of cardiogenic syncope	EGSYS	ED & Outpatient	One month	Syncope patients > 18 years, referred to ED of three university hospitals within 24 hours of symptom initiation from March 2012 to March 2013	198 patients; mean age 59.26; 37.7% women	Primary endpoint: diagnosis of cardiac syncope	-	115 (58.4%) patients were diagnoses with cardiac syncope Cut-off point ≥ 3 points EGSYS-U (univariate) Score cardiac vs non cardiac: 4.9±2.1 vs 2.11±2.4 (p<0.001) S 86.06% (78.09-91.59); E 68.29% (56.97-77.86) PPV 79.20% (70.83-85.73); NPV 77.78% (66.15-86.39) LRP 3.81 (2.67-5.42); LRN 0.29 (0.18-0.44) AUC 0.818 (0.75-0.87) EGSYS -M (multivariate) Score cardiac vs noncardiac: 5±2.5 vs 1.6±2.6 (p<…
Kayayurt (2012) Turkey International Journal of Emergency Medicine	Observational, single-centre, prospective cohort study	To compare the SFSR, OESIL risk score and the EGSYS risk score to assess their efficay in recognising patient with syncope at high risk for short term (< 7 days) adverse events and tot test those variables to designate a local risk score, the Anatolian Syncope Rule (ASR)	ASR OESIL SFSR EGSYS	ED	7 days	Patients aged ≥ 18 years presenting with a syncopal event to the ED of a research and training hospital between December 1 2009 and December 31 2010	231 patients	Primary endpoint: the presence of any adverse event within 7 days of discharge from the hospital.	Rehospitalisation, a major therapeutic intervention or death Major therapeutic intervention: cardiopulmonary resuscitation, PM or ICD insertion, ICU admittance or acute antiarrhythmic therapy	Adverse events occured in 39 patients ASR: S 97% (85-100); E 72% (64-78); PPV 41% (31-52); NPV 99% (95-100); LRP 3.46 (2.75-4.37); LRN 0.03 (0.005-0.25) AUC 0.909 (0.864-0.942) OESIL: S 70% (52-82); E 82% (76-87); PPV 44% (32-57); NPV 93% (88-96); LRP 3.91 (2.70-5.66); LRN 0.37 (0.23-0.60) SFSR: S 87% (72-95); E 78% (71-83); PPV 44% (33-56); NPV 97% (92-99) LRP 3.89 (2.91-5.20);LRN 0.17 (0.07-0.3…
de Lavallaz (2019) Switzerland, Spain, Germany, Italy, Polan, New Zealand, Australia, United States Circulation	Ongoing prospective international diagnostic multicenter study	To assess the diagnostic and prognostic accuracy of BNP-NT-proBNP, hs,CTnT and hs-cTnl for cardiac syncope and MACE and death at 30 and 720 days.	BNP-NT-proBNP hs,CTnT hs-cTnl	ED	30 days and 720 days	Patients ≥ 40 years, and presenting to the ED with syncope within the last 12 hours from May 2010 to March 2017.	1472 patients; median age 71; 40% women	Primary endpoint: the diagnostic accuracy of BNP, NT-proBNP, hs-cTnT, and hs-cTnI for cardiac syncope. The coprimary prognostic end points were the accuracy of BNP, NT-proBNP, hs-cTnT, and hs-cTnI to predict either death or overall MACE at 30 and 720 days of follow-up Secondary endpoints: the prognostic accuracties of BNP, NT-proBNP, hs-cTnT and hs-cTnl for ischemic and arrythmic MACE at similar …	Overall MACE: pulmonary embolism, stroke/transient ischemic attack, intracranial bleeding and valvular surgery in addition to arrhythmic and ischemic MACE Arrhythmic MACE: death, resuscitated cardiac arrest, life-threatening arrhythmia or implantation of PC or ICD Ischemic MACE: death or myocardial infarction Life-threathening arrhythmia: ventricular fibrillation, sustained ventricular tachycardi…	Patients with a final adjudicated diagnosis of cardiac syncope was 221 (15%)
Martín-Rodriquez (2020) Spain Journal of Clinical Medicine	Prospective, multicenter cohort study	To evaluate the predictive capacity of the NEWS2 and pLA (individually and in combination) at the prehospital level to detect patients with syncope at risk of early mortality (within 48h) in the prehospital environment	NEWS2-L	EMS	48 hours	Patients aged ≥ 18 years that were attented by the EMS and evacuated in advanced life support to their reference hospitals with a main prehospital diagnosis of syncope, between April 2018 and June 2019	361 patients; median age 74 years; 54.4% women	Main outcome: early hospital mortality (within 48h) from any cause. Secondary outomes: advanced life support maneuvres during prehospital assistance and/or transfer and the need for ICU	-	21 patients died in less than 48h (5.8%) Mortality S 95.2% (77.3-99.2); E 81% (76.7-85); PPV 23.8% (16-33.9); NPV 99.6% (98-99.99); LRP 5.06 (3.98-6.44); LRN 0.06 (0.01-0.40); AUC 0.948 (0.88-1); PALS S 92.2% (81.5-96.9); E 61.6 (56.1-66.9); PPV 28.3% (22-35.6); NPV 97.9% (94.8-99.2); LRP: 2.40 (2.04-2.82); LRN 0.13 (0.05-0.33) AUC 0.842 (0.77-0.91) Need for ICU S 61.3% (43.8-76.3); E 85.5 (81.2-…
Munro (2013) New Zealand The New Zealand Medical Journal	Prospective cohort observational study	To assess the utility of a decision rule for determining short-term risk in syncope patients presenting to the emergency departement of Nelson Hospital	SFSR	ED	7 days	Patients > 16 years who had experienced loss of consciousness and had attained baseline function on ED arrival an were not intoxicated or demented	68 patients; mean age 72	Primary endpoint: adverse events within 7 days after the index event	Adverse events: death, pulmonary embolism, myocardial infarction, cerebral vascular accident, cardiac arrhythmia or intervention such as pacemaker transfusion, ICU admission or coronary reperfusion. Patiens who were unscheduled returns and were admitted requiring specific treatment were considered a serious outcome.	S 83% (44-97); E 82% (71-90) NPV 98% (90-100) LRP 4.70 (2.47-8.95); LRN 0.20 (0.03-1.22)
Probst (2020) United States Annals of Emergency Medicine	Multicenter, prospective, observational study	To derive a novel clinical risk-stratification tool to predict 30-day all cause mortality and serious cardiac outcomes in older adults with unexplained syncope or near syncope.	FAINT	ED	30 days	Patients aged ≥ 60 years with an ED complaint of syncope or near syncope between April 28, 2013 and September 21, 2016	3177 patients; mean age 72.7; 49.4% women	Primary outcome: 30 day all-cause death or serious cardiac outcome	Serious cardiac outcomes: significant cardiac arrhythmia, myocardial infarction, new diagnosis of significant structural heart disease, or cardiac intervention Significant cardiac arrhythmia, structural heart disease and cardiac intervention are defined	Adverse event occured in 180 patients (5.7%) Faint score > 0 S 96.7% (0.93-0.99); E 22.2% (0.21-0.24); PPV: 6.9% (0.06-0.08); NPV 99.1% 0.98-1.00) LRP 1.24 (1.156-1.336); LRN 0.15 (0.068-0.329) AUC 0.704 (0.669-0.739)
Reed (2010) United Kingdom Journal of the American College of Cardiology	Single-center, prospective, observational cohort study	To develop and validate a CDR with history, examination, electrocardiogram, and biomedical markers to predict 1-month serious outcome and all-cause death in patients presenting with syncope to the emergency department	ROSE	ED	1 month	Patients aged ≥ 16 years presenting with acute syncope to the ED between March 1, 2007 and October 27, 2007	Derivation cohort: (n=529) mean age 63.9; 55.6% women Validation cohort: (n=538) mean age 62.4; 54.5% women	Primary endpoint: the combination of serious outcomes and all-cause death at 1 month after ED presentation. Secondary endpoints: cardiovascular serious outcome and syncope-related death	Serious outcomes: acute myocardial infarction, life-treatening arrhythmia, PM or ICD implantation, pulmonary embolus, cerebrovascular acident, intracranial hemorrhage or subarchnoid hemorrage, hemorraghe requiring a blood transfusion, acute surgical procedure or endoscopic intervention Cardiovasuclar serious outcomes: acute myocardial infarction, PM or ICD implantation or cardiac procedure	Derivation cohort 40 patients had a serious outcome (7.6%) S 92.5%; E 73.8%; PPV 22.4%; NPV 99.2%; LRP 3.5; LRN 0.1; AUC 0.83 (0.78-0.89) Validation cohort 39 patients had a serious outcome (7.2%) S 87.2%; E 65.5%; PPV 16.5%; NPV 98.5%; LRP 2.5; LRN 0.2; AUC 0.76 (0.70-0.83)
Safari (2016) Iran Journal of Research in Medical Sciences	Prospective, diagnostic accuracy cross-sectional (cohort) study	To evaluate and compare the values of SFSR, OESIL, Boston, and ROSE CDRs in predicting the short-term serious outcomes of patients referred to the ED with syncope	SFSR OESIL Boston ROSE	ED	1 week	Patients aged ≥ 18 years referred to ED with complaint of syncope between October 2013 and October 2014	187 patients; mean age 64.2; 36% women	Primary endpoint: short term serious outcome within 7 days of the first referral to the hospital with complaint of syncope	Mortality, myocard infarct and cerebrovascular accidents (epidural, subdural, subarachnoid, and brain hemorrhage, brain edema, brain hernia, ischemic stroke)	Adverse event occured in 67 patients (35.8%) Mortality 19 (10.2%), MI 12 (6.4%); CVA 36 (19.2%) Mortality SFSR: S 57.89% (33.97-78.88); E 48.81% (41.07-56.60) LRP 1.13 (0.75-1.71); LRN 0.86 (0.50-1.48) AUC 0.57 (0.41-0.65); OESIL: S 63.16% (38.63-82.77); E 35.12% (28.03-42.90) LRP 0.97 (0.68-1.40); LRN 1.05 (0.57-1.93) AUC 0.54 (0.38-0.70); Boston: S 68.42% (43.50-86.45); E 33.93% (26.92-41.68) L…
Safari (2021) Iran The American Journal of Emergency Medicine	Prospective cross-sectional study	To evaluate the ability of CSRS in distinguishing cardiac syncope from non-cardiac causes.	CSRS	ED	30 days	Patients (aged ≥ 18 years) presenting to the ED up to 24h after the onset of syncope	300 patients; age 56.38 (SD 19.10); 64.7% male	Non-cardiac or cardiac syncope	-	AUC 0.77 (0.715-0.824) Threshold ≥ -1.5 S 73.68 (65.21-80.75), E 73.05 (75.54-79.47), PPV 68.53 (60.16-75.89), NPV 77.71 (70.24-83.79), LRP 2.73 (2.09-3.58), LRN 0.36 (0.27-0.48)
Solbiati (2021) Italy Emergency Medicine Journal	Retrospective study of an previously prospective multicentre investigation	To perform an external validation of the CSRS to provide serious outcomes in patients with syncope and to compare it with clinical judgement	CSRS CJ	ED	30 days	Patients ≥18 years old, who presented reporting syncope at the ED.	345 patients; age 71 (IQR 51-81); 50% male	30 day adverse events	1) all-cause and syncope-related death 2)ventricular fibrillation, 3) sustained and asymptomatic nonsustained ventricular tachycardia, 4) sinus arrest with cardaic pause >3s, 5) sick sinus syndrom with alternating bradycardia and tachycardia, 6) second-degree type 2 or third-degree atrioventricular block, 7) PM or ICD malfunction with cardiac pauses, 8) aortic stenosis with valve area ≤ 1cm2, 9) …	43 (12%) patients experienced SAE CSRS: AUC 0.75 (0.68-0.81) Clinical judgement: AUC 0.68 (0.61-0.74) CSRS (threshold ≤ 0) S 70 (54-83), E 61 (55-66), PPV 20 (14-27), NPV 93 (90-96) CSRS (threshold ≤ -2) S 100 (92-100), E 27 (22-33), PPV 16 (12-21), NPV 100 (96-100) CJ (low risk vs intermediate or high risk) E 95 (84-99), E 32 (27-37), PPV 17 (12-22), NPV 98 (93-100) CJ (low or intermediate risk …
Sruamsiri (2014) Thailand Journal of the Medical Association of Thailand	Prospective descriptive analysis study	To assess the accuracy of SFSR and OESIL score at predicting short-term serious outcome in Maharaj Nakorn Chiang Mai Hospital	SFSR OESIL	ED	7 days and 1 month	Patients ≥ 18 years, presenting with syncope or near syncope to the ED between October 1, 2009 and April 24, 2010	178 patients; mean age 52.3; 51.5% women	Primary endpoint: short-term serious outcome within 7 days and 1 month after the index event	Death from any cause, acute myocardial infarction, life-threatening arrhythmia, pulmonary embolism, cerebrovascular accident or subarachnoid hemorrhage, or significant hemorrhage requiring a blood transfusion of two or more units	Serious outcome at 7 days and 1 month combined SFSR: S 90.6% (79.8-95.9); E 68%(59.4-75.5) PPV 54.5% (43.6-65.1); NPV 94.4% (86.5-97.9); LRP 2.8; LRN 0.1 OESIL (threshold ≥2) S 79.2% (66.5-88); E 81.6% (73.9-87.4) PPV 64.6% (51.7-75.8); NPV 90.3% (82.9-94.8); LRP 4.3; LRN 0.3
Tan et al (2013) Singapore Academic Emergency Medicine	Prospective cohort study	To evaluate the accuracy of the SFSR in identifying high-risk syncope patients presenting to the ED where the Asian population predominates	SFSR	ED	7 days	Patients > 12 years of age presenting to the ED wit syncope and near-syncope over a 23-month period in one hospital and a 19-month period in another hospital	1194 patients; median age 47 years; 51% women	Primary endpoint: adverse events at 7 days	Adverse event: death, arrhythmia, myocardial infarction, acute pulmonary edema, clinically significant structural heart diasese, pulmonary emoblism, major cardiac procedure, stroke, subarachnoid hemorrhage, major bleeding, or anemia Major cardiac procedure: percutaneous coronary intervention, coronary artery bypass graft operations, valve surgeries, PM insertions, etc.	Adverse outcomes occured in 138 patients (11.6%) with a total of 174 events Primary analysis: S 94.2% (89.0-97.0); E 50.8% (47.7-53.8); LRP 1.9 (1.8-2.1); LRN 0.1 (0.1-0.2) Corr: sens: 95.3% (91-97.6)
Thiruganasambandamoorthy (2016) Canada CMAJ	Prospective cohort study	To develop a clinical decision tool to identify adult patients with syncope who are at risk of a serious adverse event within 30 days after disposition from the emergency department	CSRS	ED	30 days	Patients ≥ 16 years who presented to an ED within 24 hours after the syncope from September 29, 2010 to February 27, 2014	4030 patients; mean age 53.6; 55.5% women	Primary endpoint: serious adverse event occuring after ED disposition and within 30 days of index event, either inside or outside hospital	Death, arrhythmia, myocardial infarction, serious structural heart disease, aortic dissection, pulmonary embolism, sever pulmonary hypertension, severe hemorrhage, subarachnoid hemorrhage, any other serious condition causing syncope and procedural interventions for the treatment of syncope	Adverse event occured in 147 patients (3.6%) For treshold score of ≥-2: S 99.2% (95.9-100) For threshold score of ≥-1: S 97.7% (93.5-99.5)
Thiruganasambandamoorthy (2017) Canada Academic Emergency Medicine	Prospective cohort study	To prospectively develop and internally validate a risk stratification tool for adult patients with syncope to identify those at risk for arrhythmia or death within 30 days after ED disposition	Canadian Syncope Arrhythmia Risk Score	ED	30 days	Patients ≥ 16 years with syncope who presented to an ED within 24 hours of the event	5010 patients; mean age 53.4; 54.8% women	Primary endpoint: a composite of death, arrhythmia, or procedural interventions to treat arrhythmias within 30-days of ED disposition	-	Adverse outcome occured in 106 patients (2.1%) For threshold score of ≥0: S 97.1%; E 53.4%; PPV 4.4%; NPV99.9%
Thiruganasambandamoorthy (2020) Canada Annals of Internal Medicine	Prospective cohort study	To evaluate the incremental value of NT-proBNP in risk stratification of ED syncope beyond that of the CSRS for identifying patients at risk for an SAE within 30 days	NT-proBNP CSRS	ED	30 days	Adult patients (aged ≥ 16 years) who presented to the ED within 24 hours of syncope	1452 patients; age 58.1 (SD 21.6); 51.6% women	30 day serious adverse event	Death and Cardiac SAE: arrhythmic (serious arrhythmias; death due to an unknown cause; or intervention to treat arrhythmia, such as cardioverson o r PM or ICD insertion) and non arrhythmic causes (myocardial infarction; serious structureal heart disease; or aortic dissection or surgery for valvular or structural heart disease) Non cardiac SAE: pulmonary embolism, severe pulmonary hypertension, si…	152 patients had a SAE For any SAE CSRS AUC 0.892 (0.867-0.916) CSRS + NT-proBNP AUC 0.900 (0.878-0.922) Delta AUC between CSRS and CRSR+NT-proBNP 0.008 (-0.002-0.0019) p value 0.12
Thiruganasambandamoorthy (2020) Canada JAMA Internal Medicine	Prospective cohort validation study	To conduct a multicenter prospective temporal and geographic validation of the CSRS in a new cohort of patients with syncope to determine its ability to predict 30-day serious outcomes not evident during index ED evaluation	CSRS	ED	30 days	Patients ≥ 16 years who presented to an ED within 24 hours of syncope from March 2014 to April 2018	3819 patients; mean age 53.9; 54.7% women	Primary endpoint: serious outcomes within 30-days after ED disposition	Arrhythmic serious conditions: intervention to treat arrhythmias such as PM/ICD insertions or cardioverson, or any death due to an unkown cause. Non arrhythmic serious conditions: myocardial infarction, serious structural heart disease, aortic dissection, pulmonary embolism, severe pulmonary hypertension, significant hemorrhage, subarachnoid hemorrhage, or any other serious condition causing sync…	Adverse outcomes occured in 139 patients (3.6%) AUC: 0.91 (0.88-0.93) For threshold score of ≥-1: S 97.8% (93.8-99.6); E 44.3% (42.7-45.9)
Zimmerman (2021) Switzerland, Germany, Poland, Spain, Italy, Australia, New Zealand, USA Heart	Prospective international diagnostic multicenter study	To develop an ECG-based calculator for rapid risk assessment of a cardiac cause of syncope in patients ≥ 40 years to support ED physicians in early triage decisions	ALERT-CS	ED	30 days	Patients ≥ 40 years, presenting to the ED with a syncopal event within the last 12 hours	Diagnostic analyses 1550 patients Prognostic analyses 1696 patients median age 71; 40% women	Diagnostic accuracy of a combination of ECG criteria for an adjudicated cardiac cause of syncope	Secondary outcome: MACE within 30 days	175 (10%) of patients experienced MACE ALERT-CS: AUC 0.80 (0.77-0.83) EGSYS: AUC 0.73 (0.70-0.76) SFSR: AUC 0.67 (0.64-0.69)
Zimmerman (2022) Switzerland, Germany, Poland, Spain, Italy, Australia, New Zealand, USA Annals of Internal Medicine	Prospective international diagnostic multicenter study	To externally validate the CSRS and compare it to the OESIL	CSRS OESIL	ED	30 days	Adult patients (aged ≥ 40 years) who presented to the ED within 12 hours of syncope	2283 patients; mean age 68 (13.9 SD); 42% women	30 day serious outcomes not evident in the ED	A composite measure of serious clinical and procedural outcomes: Death, life-threatening arrhythmia, myocardial infarction, serious structural heart disease, aortic dissection, pulmonary embolism, severe pulmonary hypertension, severe hemorrhage, any other serious condition causing syncope, and procedural interventions for the treatment of syncope	Composite endpoint CSRS (complete) AUC 0.85 (0.83-0.88) CSRS (only clinical classification of syncope at ED discharge component) AUC 0.83 (0.80-0.87) OESIL AUC 0.74 (0.71-0.78)
Abbreviations: AUC area under the curve, CDR clinical decision rule, CJ Clinical judgement, CSRS Canadian Syncope Risk Score, DOR Diagnostic Odds ratio, E specificity, ECG electrocardiogram, ED emergency department, EGSYS Evaluation of Guidelines in Syncope Study, ICD implantable cardioverter-defibrillator, ICU intensive care unit, IQR inter quartile range, LRN negative likelihood ratio, LRP posi…
