# Supplementary material for: Risk stratification tools for patients with syncope in emergency medical services and emergency departments: a scoping review
Source: Scand J Trauma Resusc Emerg Med. 2023 Sep 18;31:48. doi: 10.1186/s13049-023-01102-z (PMC10508018; doi:10.1186/s13049-023-01102-z)
Supplement: Supplementary file 4 — Additional file 4: Characteristics of included electronic patient record reviews [file 13049_2023_1102_MOESM4_ESM.xlsx]

## Sheet: General Information
Characteristics of included electronic patient record reviews
1st author (Year) Country	Design	Aim	Tool(s)	Setting	Follow-up	Population	Patients (n) age	Outcomes	Definition adverse event	Results
Muhtaseb (2021) Israel The Israel Medical Association	Retrospective study	To determine whether the Boston syncope criteria are valid in patients seen in an urban tertiary care ED in Jerusalem	Boston	ED	30 days	Patients ≥18 years old, who presented to an urban tertiary care hospital in Jerusalem with at least one episode of syncope.	199 patients; age 54.4 (SD 25.4); 55% women	30 days adverse outcome by co-morbidity	All adverse outcomes or clinical interventions, such as cardiopulmonary resuscitation, stroke, or cardiac arrest	21 patients experienced SAE S 95, E 66, PPV 24, NPV 99
Ruwald (2013) Denmark Clinical Cardiology	Retrospective register-based study	To hypothesize that the CHADS2 score can be used as a tool for predicting cardiovascular death, all-cause mortality in patients who have been discharged from the ED after a syncopal episode, and evaluate whether the CHADS2 score may be applicable in risk stratification	CHADS2	ED	1 week	Patients with a first-time discharge for syncope from the ED when classified as the primary discharge diagnosis syncope and collapse between Januayr 1, 2001 and December 31, 2009	Patients 37705 - controls 188525; median age 65 years; 51,6% women	Primary long-term outcome: cardiovascular death and all-cause mortality.	-	Score - Adjusted Hazard Ratio (95% CI) All cause mortality 1 week 1-2 - 5.75 (3.80-8.31) 3-4 - 9.69 (6.25-15.02) 5-6 - 14.61 (6.29-33.97) Cardiovascular death 1 week 1-2 - 8.90 (4.94-16.05) 3-4 - 20.75 (10.93-39.38) 5-6 - 33.42 (12.75-87.57)
Thiruganasambandamoorthy (2010) Canada Annals of Emergency Medicine	Single-center health records review	To externally validate the ability of the SFSR to both diagnose and predict serious outcomes in Canadian ED syncope patients	SFSR	ED	30 days	Patients ≥ 16 years with a local residential adress who fulfilled the definition of syncope who presented to the ED between August 1, 2005 and January 30, 2007	505 patient visits from 490 patients; mean age 58,5; 50% women	Secondary outcomes: 1-year cardiovascular death, 1-year all cause mortality, 1-week cardiovascular death and 1-week all-cause mortality	Death, myocardial infarction, arrhythmia, pulmonary embolism, stroke, subarachnoid hemorrhage, significant bleeding anywhere, any procedural intervention to treat a related cause of syncope, any condition causing or likely to cause a return emergency visit or hospitalization for a related event	Serious outcomes were observed in 49 (9.7%) patient visits S 90% (79-96); E 33% (32-34); AUC 0.71 (0.63-0.78)
Thiruganasambandamoorthy (2012) Canada Canadian Journal of Emergency Medicine	Retrospective health records review	To derive the Ottawa Electrocardiographic Criteria: clinically important and specific ED ECG and cardiac monitor abnormalities that would predict serious cardiac outcomes within 30 days in adult ED syncope patients	Ottawa ECG Criteria	ED	30 days	Patients ≥ 16 years, with a local residential address, and syncope visiting the ED from August 1, 2005 to January 30, 2007	505 patient visits from 490 patients; mean age 58,5; 50,3% women	Primary endpoint: serious adverse events occuring within 30 days of index event	Death due to a cardiac or unkown cause, myocardial infarction, arrhythmia, or cardiac procedural interventions	Serious outcomes were observed in 49 (9.7%) patient visits S 96% (80-100); E 76% (75-76); NPV 99.7% (98-100); PPV 19.7% (16-20); LRN 0.05 (0.0-0.3); LRP 4.0 (3.2-4.2) AUC 0.89 (0.86-0.92)
Thiruganasambandamoorthy (2014) Canada Canadian Journal of Emergency Medicine	Medical record review	To derive a syncope risk scale that would risk-stratify adult ED syncope patients as a high, moederate or low risk for SAE's within 30 days	Syncope Risk Score	ED	30 days	Adult ED patients ≥ 16 years presenting with syncope over an 18-month period from August 2005 to January 2007	505 patient visits from 490 patients; mean age 58,5; 50,3% women	Primary endpoint: serious outcomes within 30-days after ED presentation	Death, myocardial infarction, arrhythmia, pulmonary embolism, stroke, subarachnoid hemorrhage, significant bleeding, any procedural intervention to treat a related cause of syncope, any condition causing or likely to cause a return emergency visit, or hospitalization for a related event	Serious outcomes were observed in 49 (9.7%) patient visits AUC 0.87 (0.84-0.93) Treshold score ≥1 S 93.9%; E 68.9% Treshold score ≥2 S 77.6%; E 84.6%
Abbreviations: AUC area under the curve, E specificity, ECG electrocardiogram, ED emergency department, LRN negative likelihood ratio, LRP positive likelihood ratio, NPV negative prediction value, PPV positive prediction value, SFSR San Francisco Syncope Rule, S sensitivity, SAE serious adverse event, SFSR San Francisco Syncope Rule
