# Supplementary material for: Risk stratification tools for patients with syncope in emergency medical services and emergency departments: a scoping review
Source: Scand J Trauma Resusc Emerg Med. 2023 Sep 18;31:48. doi: 10.1186/s13049-023-01102-z (PMC10508018; doi:10.1186/s13049-023-01102-z)
Supplement: Supplementary file 5 — Additional file 5: Characteristics of included abstracts [file 13049_2023_1102_MOESM5_ESM.xlsx]

## Sheet: General Information
Characteristics of included abstracts
1st author (Year) Country Journal	Design	Aim	Tool(s)	Setting	Follow-up	Population	Patients (n) age	Outcomes	Results
Iskandir (2016) Not described Circulation	Not described	To hypothesize that clinical judgment is better at predicting cardiac etiology of syncope and short term adverse outcomes than OESIL and EGSYS	CJ OESIL EGSYS	ED	10 days	Adult patients presenting to the ED with chief complaint of syncope between January 2012 and August 2012 and January 2013 and August 2013	132 patients	Primary outcome: adverse outcome and cardiac etiology within 10 days after the visit to the emergency department	Adverse outcome OESIL: S 80%; E 40%; PPV 24%; NPV 90% EGSYS: S 32%; E 73%; PPV 21%; NPV 82% CJ: S 96%; E 25%; PPV 23%; NPV 96% Cardiac etiology OESIL: S 91%; E 40%; PPV 13%; NPV 98% EGSYS: S 67%; E 53%; PPV 13%; NPV 94% CJ: S 91%; E 32%; PPV 12%; NPV 97%
Mora (2019) Colombia European Heart Journal: Acute Cardiovascular Care	Prospective cohort study	To evaluate the prediction in the short-term prognosis in patients with syncope	SFSR OESIL EGSYS Boston ROSE RSPA	Emergency services	One month	Adult patients admitted for syncope in emergency services	248 patients; mean age 58.5 years; 54.4% women	Primary endpoint: mortality, cardiovascular events and the combined end point at the month of follow up.	The AUC for mortality was best with SFSR: 0.741 (0.695 - 0.787) p = 0.001 Combined endpoint Boston: S 64.6%; E 68.9%; PPV 42.4%; NPV 84.6% EGSYS: S 26.2%; E 72.1%; PPV 25%; NPV 73.3% OESIL: S 84.6%; E 37.2%; PPV 32.4%; NPV 87.2% ROSE: S 93.8%; E 14.2%; PPV 28%; NPV 86.7% SFSR: S 92.3%; E 22.4%; PPV 29.7%; NPV 89.1% RSPA: S 78.5%; E 25.1%; PPV 27.1%; NPV 76.7%
Rodriguez Entem (2013) Spain European Hearth Rhythm Association	Not described	To propoune the use of echocardiocarphy, combined with clinical assessment, as a alternative tool for risk stratification of syncope patients	Echocardiography OESIL	ED	One month	Patients presenting to the ED with syncope of unkown cause after initial evaluation between February 2005 and February 2010	324 patients	Primary endpoint: adverse events within one month after index event	148 patients low risk and 2 had an adverse event 176 patients moderate-high risk and 30 had an adverse event. An abnormal echocardiography identified 29/30 moderate-high risk patients who underwent an adverse event: S 97% (99-95%) and E 85% (80-90%)
Rodriguez Entem (2013) Spain European Hearth Rhythm Association	Not described	To validate four of the main clinical decision rules for risk stratification used in common clinical practice	OESIL Martin SFSR Boston	ED	One month	Patients presenting to the ED with syncope of unknown cause between February 2005 and February 2010	324 patients	Primary endpoint: adverse events within one month after index event	32 patients had an adverse event (9.8%) OESIL: S 94% (CI 97-91%) E 50% (CI 55-45%) Martin: S 90% (CI 93-87%) E 51% (CI 56-46%) SFSR: S 96% (CI 98-94%) E 42% (CI 47-37%) Boston: S 87% (CI 91-83%) E 60% (CI 65-55%)
Yeung (2013) United States Annals of Emergency Medicine	Not described	To compare three clinical prediction rules with clinical judgment in predicting short-term adverse outcomes from syncope	Boston SFSR OESIL CJ	ED	10 days	Adult patients presenting to the ED with a chief complaint of syncope, fall, passing out, loss of consciousness or dizziness between January 2012 and July 2012	77 patients	Primary endpoint: any adverse outcome or critical intervention within 10 days of index event	Boston: S 82.4%; E 66.7%; PPV 41%; NPV 93% SFSR: S 88.9%; E 57.1%; PPV 21%; NPV 97.5% OESIL: S 77.8%; E 61.4%; PPV 20.5%; NPV 95.5% CJ: S 88.2%; E 41.7%; PPV 30%; NPV 92.6% Patients admitted: CJ 50; OESIL 34; SFSR 38; Boston 34. None of the discharged patients by the CDR would have died
Abbreviations: AUC area under the curve, CDR clinical decision rule, CJ Clinical judgement, CSRS Canadian Syncope Risk Score, E specificity, ECG electrocardiogram, EGSYS Evaluation of Guidelines in Syncope Study, OESIL Osservatorio Epidemiologico sulla Sincope nel Lazio, PPV positive prediction value, ROSE Risk Stratification of Syncope in the Emergency Department, RSPA risk score to predict arrh…
